# Supplementary material for: SIR-2.1 integrates metabolic homeostasis with the reproductive neuromuscular excitability in early aging male Caenorhabditis elegans
Source: eLife. 2014 Apr 22;3:e01730. doi: 10.7554/eLife.01730 (PMC3989601; doi:10.7554/eLife.01730)
Supplement: Supplementary file 1. — Expression levels of metabolic enzymes though real-time PCR. d1 WT refers to day1 wild type; d2 WT refers to day 2 wild type; d1 s2 refers to day1 sir-2.1(0); d2 s2 refers to day 2 sir-2.1(0). DOI: http://dx.doi.org/10.7554/eLife.01730.021 [file elife01730s001.xlsx]

## Sheet: Sheet1
Metabolism process	Enzymes	Genes		Expression	SEM	Mean Ct	SEM
Glycolysis	Hexokinase	(1)Y77E11A.1	d1h5	1	0.1064	30.38	0.11994
			d1s2	1.00096	0.09779	29.25	0.12784
			d2h5	1.77357	0.1901	28.34	0.14846
			d2s2	1.06502	0.10453	29.25	0.13744
		(2)F14B4.2	d1h5	1	0.1092	29.87	0.12506
			d1s2	2.37567	0.17308	27.49	0.07589
			d2h5	5.66306	0.18025	26.16	0.0154
			d2s2	3.0559	0.17532	27.22	0.07543
		(3)H25P06.1	d1h5	1	0.07682	29.3	0.07851
			d1s2	1.03449	0.0552	28.12	0.049
			d2h5	1.33519	0.07229	27.67	0.06967
			d2s2	0.93007	0.04654	28.37	0.06662
	Glucose-6-phosphate isomerase	(4)Y87G2A.8 (a+b)	d1h5	1	0.06089	26.99	0.03998
			d1s2	1.60147	0.07027	25.17	0.02196
			d2h5	3.04774	0.37286	24.17	0.17293
			d2s2	1.55307	0.06019	25.31	0.0485
		(5)Y87G2A.8 (b)	d1h5	1	0.10034	30.77	0.1218
			d1s2	1.72797	0.1772	28.85	0.13551
			d2h5	5.5517	0.17828	27.08	0.02998
			d2s2	3.62102	0.30323	27.87	0.11757
	Phosphofructokinase	(6)Y71H10A.1	d1h5	1	0.16373	30.16	0.22288
			d1s2	0.97783	0.09276	29.06	0.1233
			d2h5	1.27875	0.03963	28.59	0.02741
			d2s2	0.55169	0.05507	29.98	0.14131
		(7)C50F4.2	d1h5	1	0.23574	31.69	0.33756
			d1s2	1.23372	0.07486	30.28	0.05462
			d2h5	3.78108	0.38765	28.2	0.13331
			d2s2	3.33461	0.11416	29	0.04894
	Fructose-1,6-bisphosphate aldolase	(8)F01F1.12 (a)	d1h5	1	0.07908	26.57	0.10628
			d1s2	0.33052	0.04283	27.06	0.174
			d2h5	0.49573	0.03912	26.02	0.09411
			d2s2	0.1619	0.0726	28.25	0.64688
		(9)T05D4.1	d1h5	1	0.05522	26.35	0.06802
			d1s2	1.21215	0.06225	24.96	0.02843
			d2h5	0.9874	0.11207	24.8	0.15068
			d2s2	1.2802	0.08237	25.04	0.09259
	Triosephosphate isomerase	(10)Y17G7B.7	d1h5	1	0.17981	38.01	0.25607
			d1s2	1.20467	0.20831	36.63	0.23991
			d2h5	1.2318	0.33723	36.14	0.38974
			d2s2	0.82106	0.10723	37.34	0.18829
		(11)C33D9.9	d1h5	1	0.36286	37.33	0.52103
			d1s2	0.34533	0.23638	37.75	0.98517
			d2h5	1.24927	0.23692	35.43	0.26599
			d2s2	1.26672	0.51877	36.03	0.5908
	Glyceraldehyde-3-phosphate dehydrogenase (GAPDH)	(12)T09F3.3	d1h5	1	0.05407	26.1	0.06607
			d1s2	0.61891	0.03508	25.68	0.04481
			d2h5	1.25235	0.05681	24.2	0.01335
			d2s2	1.27157	0.0691	24.8	0.07812
		(13)K10B3.8	d1h5	1	0.10255	21.56	0.13909
			d1s2	1.02461	0.09314	20.26	0.02697
			d2h5	0.88932	0.04181	20.18	0.03537
			d2s2	0.88156	0.0594	20.25	0.07722
	Enolase	(14)T21B10.2 (a)	d1h5	1	0.03624	23.39	0.01374
			d1s2	0.92983	0.0838	22.23	0.02081
			d2h5	1.38641	0.12321	21.37	0.11441
			d2s2	0.92294	0.11591	22.02	0.17129
		(15)T21B10.2 (a+b)	d1h5	1	0.098	22.59	0.13208
			d1s2	1.23891	0.11034	21.02	0.00619
			d2h5	1.74328	0.08379	20.24	0.0382
			d2s2	1.56025	0.09918	20.46	0.07016
	Pyruvate kinase	(16)F25H5.3	d1h5	1	0.04235	23.25	0.03448
			d1s2	0.99869	0.10241	21.99	0.07359
			d2h5	1.63074	0.08157	20.99	0.0136
			d2s2	1.35219	0.13152	21.33	0.1273
		(17)ZK593.1	d1h5	1	0.03681	28.04	0.03934
			d1s2	1.21151	0.27977	26.5	0.29374
			d2h5	1.65971	0.20095	25.76	0.15965
			d2s2	1.02116	0.10231	26.53	0.12515
Gluconeogenesis	Pyruvate carboxylase	(18)D2023.2	d1h5	1	0.1063	28.39	0.14915
			d1s2	1.6859	0.29039	26.37	0.19247
			d2h5	5.151	0.40664	24.47	0.08915
			d2s2	2.72635	0.34155	25.45	0.16564
	phosphoenolpyruvate carboxykinase	(19) R11A5.4(pck-2)	d1h5	1	0.13312	24.78	0.18063
			d1s2	1.70055	0.06513	22.97	0.04305
			d2h5	2.48293	0.33331	22.23	0.18777
			d2s2	1.57492	0.07683	23.22	0.04714
		pck-2 (another primers)	d1h5	1	0.14636	26.5	0.13719
			d1s2	4.7221	0.53461	22.89	0.01764
			d2h5	2.28587	0.2627	24.02	0.00603
			d2s2	2.55634	0.08994	24.04	0.01345
		pck-1	d1h5	1	0.12249	26.84	0.05208
			d1s2	3.45599	0.70984	23.35	0.29409
			d2h5	2.115	0.1175	24.46	0.04725
			d2s2	3.17199	0.52016	23.99	0.21079
	F-1,6-biphosphatase	(20) K07A3.1	d1h5	1	0.04266	24.32	0.03086
			d1s2	1.13446	0.0494	23.09	0.05241
			d2h5	1.43954	0.10222	22.55	0.09079
			d2s2	0.55338	0.09766	24.26	0.24918
	G-6-phosphphate translocase	(21)F47B8.10	d1h5	N/A	N/A	N/A	N/A
			d1s2	N/A	N/A	N/A	N/A
			d2h5	N/A	0.04342	39.29	0.13621
			d2s2	N/A	N/A	N/A	N/A
Citric acid cycle	Pyruvate dehydrogenase E1α	(22)T05H10.6	d1h5	1	0.03834	26.09	0.01497
			d1s2	0.78968	0.03435	25.38	0.05234
			d2h5	0.60241	0.19084	25.58	0.45456
			d2s2	0.27711	0.10825	27.03	0.55994
	pyruvate dehydrogenase E1β	(23)C04C3.3	d1h5	1	0.07035	26.58	0.07776
			d1s2	1.26375	0.23267	25.19	0.26335
			d2h5	3.72248	0.43859	23.44	0.15974
			d2s2	0.00365	0.00735	33.77	2.90576
	Citrate synthase	(24)T20G5.2	d1h5	1	0.10134	22.23	0.13616
			d1s2	1.31588	0.03924	20.79	0.02551
			d2h5	2.06941	0.08433	19.94	0.03471
			d2s2	1.31784	0.10372	20.93	0.10081
	Aconitase, mitochondrial	(25)F54H12.1	d1h5	1	0.13449	27.77	0.16436
			d1s2	1.53767	0.05131	25.21	0.03618
			d2h5	2.30131	0.71774	24.46	0.44261
			d2s2	1.90564	0.24451	24.98	0.18396
	Isocitrate dehydrogenase (NAD)	(27)F43G9.1	d1h5	1	0.06922	23.73	0.05369
			d1s2	0.85378	0.01904	22.03	0.00514
			d2h5	1.05185	0.06683	21.56	0.04299
			d2s2	1.19415	0.02359	21.62	0.01973
	Isocitrate dehydrogenase (NADP)	(28)F59B8.2	d1h5	1	0.12679	28.09	0.16239
			d1s2	0.87492	0.06233	26.35	0.09774
			d2h5	1.02765	0.11557	25.95	0.14061
			d2s2	1.01594	0.10399	26.22	0.14624
	Ketoglutarate dehydrogenase	(29)T22B11.5	d1h5	1	0.0852	27.06	0.08955
			d1s2	0.92173	0.03518	25.25	0.04499
			d2h5	2.21564	0.15223	23.81	0.05721
			d2s2	1.1497	0.02662	25.01	0.02631
	Succinyl CoA synthetase	(30)C05G5.4	d1h5	1	0.06868	28.91	0.05225
			d1s2	0.57666	0.07992	27.77	0.1974
			d2h5	0.58982	0.10811	27.57	0.25174
			d2s2	0.46495	0.05514	28.16	0.16987
	Succinate dehydrogenase (iron-sulfur protein)	(31)F42A8.3	d1h5	1	0.04333	30.83	0.01041
			d1s2	1.14911	0.10651	28.95	0.07013
			d2h5	0.67775	0.04777	29.66	0.06432
			d2s2	1.2025	0.19453	29.23	0.22579
	Succunate dehydrogenase (cytochrome b)	(32)T07C4.7	d1h5	1	0.16323	34.83	0.22728
			d1s2	0.87279	0.09869	33.35	0.13406
			d2h5	0.32814	0.05253	34.71	0.21708
			d2s2	0.82808	0.10891	33.78	0.18031
	Fumarase	(33)H14A12.2	d1h5	1	0.13212	35.9	0.18385
			d1s2	1.36871	0.25682	33.77	0.25424
			d2h5	0.95472	0.0582	34.24	0.03914
			d2s2	1.7979	0.26381	33.73	0.20328
	Melate dehydrogenase (organelle)	(34)F20H11.3	d1h5	1	0.06461	23.99	0.07847
			d1s2	0.94151	0.06889	22.4	0.05003
			d2h5	0.987	0.06123	22.28	0.04249
			d2s2	1.21334	0.06002	22.38	0.04004
	Melate dehydrogenase (cytosolic)	(35)F46E10.10	d1h5	1	0.11714	24.37	0.16133
			d1s2	0.71597	0.06565	23.17	0.09411
			d2h5	0.55651	0.08463	23.49	0.20477
			d2s2	0.6839	0.11868	23.59	0.24329
Lipid hydrolysis	Lipase	(36)F28H7.3	d1h5	1	0.04352	25.49	0.03754
			d1s2	0.81159	0.05886	24.12	0.04801
			d2h5	0.77005	0.04925	24.14	0.04806
			d2s2	0.70344	0.11261	24.67	0.22327
	Glycerol kinase	(37)R11F4.1	d1h5	1	0.17583	28.3	0.24236
			d1s2	1.1224	0.21894	26.92	0.27667
			d2h5	2.46814	0.31071	25.36	0.1728
			d2s2	0.9673	0.13902	27.22	0.20304
	Glycerol-3-phosphate dehydrogenase	(38)K11H3.1	d1h5	1	0.42698	24.96	0.61143
			d1s2	1.7284	0.07835	22.96	0.04039
			d2h5	1.70531	0.17698	22.55	0.1389
			d2s2	2.81157	0.22471	22.34	0.10737
		(39)F47G4.3	d1h5	1	0.14307	29.92	0.19233
			d1s2	1.4549	0.07836	28.17	0.05824
			d2h5	1.485	0.08642	27.71	0.06264
			d2s2	1.39296	0.16464	28.32	0.16525
Fatty acid oxidation	3-hydorxyacyl-CoA dehydrogenase	(40)F54D5.7	d1h5	1	0.06274	28.11	0.05079
			d1s2	0.88408	0.03712	27.07	0.03201
			d2h5	1.10091	0.08902	26.33	0.10239
			d2s2	1.16959	0.10188	26.75	0.11842
	Enoyl-CoA hydroatase	(41)F38H4.8	d1h5	1	0.09907	34.37	0.12172
			d1s2	0.66258	0.10765	33.75	0.22867
			d2h5	1.16806	0.16251	32.51	0.19277
			d2s2	0.79939	0.26406	33.57	0.4747
	Acyl-CoA Synthase	(42)C46F4.2	d1h5	1	0.09066	32.49	0.10721
			d1s2	4.53407	0.4092	29.1	0.11961
			d2h5	6.76741	0.82569	28.09	0.16691
			d2s2	5.5156	0.35384	28.9	0.08245
Glyoxylate cycle	Isocitrate lyase/malate synthase	(43)C05E4.9	d1h5	1	0.07561	26.81	0.09335
			d1s2	3.36432	0.22589	23.8	0.02909
			d2h5	7.41247	1.14013	22.61	0.20872
			d2s2	5.58599	0.36158	23.25	0.07998
	Aconitase, cytosolic	(26)ZK455.1	d1h5	1	0.12927	29.69	0.16641
			d1s2	2.05196	0.07236	26.72	0.03974
			d2h5	2.72634	0.17997	26.14	0.05017
			d2s2	1.89931	0.08	26.91	0.05718
Anaerobic pathways	Malic enzyme	(44)Y48B6A.12	d1h5	1	0.06434	26.52	0.0737
			d1s2	1.67237	0.11601	24.52	0.03847
			d2h5	4.06895	0.24001	23.18	0.03954
			d2s2	2.33602	0.38009	24.21	0.22974
	Cytosolic SDH/Fumarate reductase	(45)F48E8.3	d1h5	1	0.20048	35.2	0.28367
			d1s2	1.90932	0.12751	33.01	0.02731
			d2h5	3.57631	0.25556	32.05	0.07036
			d2s2	1.43598	0.43968	33.6	0.4391
	Lactate dehydrogenase	(46)F13D12.2	d1h5	1	0.04483	27.56	0.03158
			d1s2	0.82503	0.06495	26.58	0.06605
			d2h5	0.70204	0.08217	26.76	0.15111
			d2s2	0.41437	0.09562	27.75	0.32943
	Alcohol dehydrogenase	(47)K12G11.3	d1h5	1	0.07593	26.97	0.09389
			d1s2	0.66419	0.10877	26.3	0.21745
			d2h5	1.99339	0.19172	24.66	0.11651
			d2s2	0.46046	0.01733	27.01	0.02496
Pentose phophate shunt	6-phosphogulconolactonase	(48)Y57G11C.3	d1h5	1	0.07334	28.8	0.0895
			d1s2	0.50309	0.03407	28.53	0.03179
			d2h5	1.2089	0.12347	27.21	0.12662
			d2s2	0.58388	0.03114	28.49	0.05998
	Ri(bul)ose-5-phophate isomerase	(49)B0280.3	d1h5	1	0.29004	37.88	0.39933
			d1s2	0.98072	0.15028	36.31	0.21248
			d2h5	1.39019	0.18323	35.88	0.17428
			d2s2	1.435	0.1554	36.15	0.12427
	Transketolase	(50)F01G10.1	d1h5	1	0.07753	29.1	0.04574
			d1s2	1.38374	0.09912	27.03	0.0834
			d2h5	2.9183	0.14019	26.03	0.03079
			d2s2	3.00048	0.21047	26.31	0.03571
	Transaldolase	(51)Y24D9A.8 (a+b)	d1h5	1	0.07997	26.09	0.05376
			d1s2	0.80874	0.07255	24.8	0.11414
			d2h5	1.12486	0.05587	24.4	0.03578
			d2s2	1.57824	0.10407	24.23	0.00915
		(52)Y24D9A.8 (a)	d1h5	1	0.07972	32.08	0.053
			d1s2	1.47371	0.08766	29.92	0.06034
			d2h5	2.05191	0.46138	29.52	0.3184
			d2s2	3.05124	0.37824	29.26	0.15172
ETC	Mitochondria complex I	T20H4.5	d1h5	1	0.11492	25.03	0.116
			d1s2	1.08133	0.07415	23.34	0.01035
			d2h5	1.78884	0.12983	22.35	0.10434
			d2s2	1.12046	0.01721	24.1	0.01899
	Cytochrome C oxidase I	cco-1	d1h5	1	0.01801	21.46	0.01243
			d1s2	0.58967	0.0349	20.86	0.02543
			d2h5	1.49174	0.05977	19.97	0.03664
			d2s2	0.87353	0.02486	20.43	0.04069
	Cytochrome C oxidase I	W09C5.8	d1h5	1	0.02702	21.65	0.03438
			d1s2	0.43065	0.0191	21.5	0.02114
			d2h5	1.24058	0.32254	20.43	0.37241
			d2s2	0.89435	0.01239	20.58	0.01922
