# Supplementary material for: SIR-2.1 integrates metabolic homeostasis with the reproductive neuromuscular excitability in early aging male Caenorhabditis elegans
Source: eLife. 2014 Apr 22;3:e01730. doi: 10.7554/eLife.01730 (PMC3989601; doi:10.7554/eLife.01730)
Supplement: Supplementary file 2. — Primers used in this study. DOI: http://dx.doi.org/10.7554/eLife.01730.022 [file elife01730s002.xlsx]

## Sheet: Sheet1
	Primers not mentioned in the reference:
	qPCRsod-1F	CATGGTGGACCAAAATCCGAG
	qPCRsod-1R	TCCGGCATGAACAACCATAG
	qPCRsod-2F	TCACCGCAATTAAGAGCGAC
	qPCRsod-2R	GTTGCCTCAAGTGGATCCTG
	qPCRsod-3F	GGCTGTTTCGAAAGGGAATC
	qPCRsod-3R	GGTTCTCCACCATCCTTAG
	qPCRsod-4F	ATATTGAGTCACCGGCTTCC
	qPCRsod-4R	GCGTCCCAAGTCATCAGTTT
	qPCRsod-5F	CATGGAGGAAGAGATTCCGT
	qPCRsod-5R	ACGTCCGATAACAGTGTTCG
	qPCRgst-10F	TGGGAAGAGTTCATGGCTTG
	qPCRgst-10R	TTGTTGACACAATCCTCGCG
	qPCRctl-1F	GTGATGACATTCGAACAAGCTG
	qPCRctl-1R	CTTGTTCGACCTCAGCGAAA
	qPCRctl-2F	GAACTACTTCGCTGAGGTTG
	qPCRctl-R	GGATGTAGTTTGGTCCAAGG
	qPCRgsto-1F	GACAGGTTAACTGCGGTAGC
	qPCRgsto-1R	TAACCTGGTTGAGATCCAGC
	qPCRT20H4.5F	GTTTCGGAGTGATGCTTGGT
	qPCRT20H4.5R	GAAGAGCGTGTTCTCCTCTG
	qPCRW09C5.8F	TCGTCTCGACTACTGGTATC
	qPCRW09C5.8R	AAGCTGTAGCGGTACAAGAG
	qPCRcco-1F	CTTGCTGGAGATGATCGTTAC
	qPCRcco-1R	CGGAATCTTGCTCACACATG
	F1qPCR-W05G11.6	CTCGCCGAGCACATGTTGATCAT
	qPCR-W05G11.6R1	TTCATCCAGGCGATGTCGTCTCC
	FqPCR-R11A5.4	TGCTCATCCAAACTCGCGTTTCG
	qPCR-R11A5.4R	AAATGAGTGGTACTCCCTGTGG
	Primers used to detect sir-2.1 deletion:
	Sir-2.1reverse	GAAAATCCTGCTCCGTTCTACAATTTTGCGAGAG
	Sir-2.1forward	CTAGATCAAATGAGCATTCGGCTCCAGGAAAGAC
	Primers used to detect pck-2 deletion:
	pck-2delF	TGGGTTAGGAGTTGGTGGAG
	pck-2delinsideR	TCTGGGTTGATAGCGTAGAG
	pck-2delR	CAAACAAGTGTGTGAGGAGC
	Primers used to detect pck-1 deletion:
	W05G11.6-delF	CCATGACCAGAATGGGAACC
	W05G11.6-delR	GCGTGAACTCTCTTCTCAAG
	Primers used to PCR genomic sir-2.1 and ligate to pSX422YFP to generate pXG5:
	Sir-2.1Sphlforward	CAGAGCATGCCCAATTCAAGTTCAGCAACCCGAGAAAGTGCAGAATGATG
	Sir-2.1SalIreverse	ATGAGTCGACGATACGCATTTCTTCACACAAATGCGAGAATGTTTCAGGATCAATC
	Primers used to remove sir-2.1 promoter from pXG5:
	Cassette sir-2.1F	ACGATGTCACGTGATAGTGGCAACGATTC
	Cassette sir-2.1R	GCAAGCTTATCGATGATAAGCTGTCAAACATGAG
	Primers used to sequence sir-2.1 in pXG5:
	sir-2.1F1	CCGTTGACGCAGTTGGTTC
	sir-2.1F2	GACTTCTTGATGATGGTGCC
	sir-2.1F3	GAAAATCCTGCTCCGTTCTAC
	sir-2.1F4	CCAGGACAGTTCGTACCATC
	sir-2.1F5	GCTCGGAAATTGTGATGACATC
	sir-2.1F6	CTGCTCATCAAACCGTCTTTC
	sir-2.1R1	CCGTATGTTGCATCACCTTC
	sir-2.1R2	CCTCGTCAGATAGTACAAAGTC
	sir-2.1R3	TCGTCAGCCACCGACATTC
	sir-2.1R4	TCCTCACGAATCTCATTCCC
	sir-2.1R5	TTCCGATATTCTGGCCCGC
	sir-2.1R6	TAAGTACCGCGTTCTCTGAC
